# Supplementary material for: Non-contact radiofrequency-induced reduction of subcutaneous abdominal fat correlates with initial cardiovascular autonomic balance and fat tissue hormones: safety analysis
Source: F1000Res. 2015 Feb 20;4:49. [Version 1] doi: 10.12688/f1000research.5708.1 (PMC4431383; doi:10.12688/f1000research.5708.1)
Supplement: Data of non-contact radiofrequency-induced reduction of abdominal fat HRV — The heart rate variability data are provided. [file f1000research-4-6103-s0000.tgz]

Archive with 1 entries (1 files):
- c514e8d5-5a3b-499c-97a4-23cbaf14948b_Non-contact_Radiofrequency-Induced_Reduction_of_Subcutaneous_Abdominal_Fat_HRV_DATA_-_final.csv
