# Supplementary material for: Non-contact radiofrequency-induced reduction of subcutaneous abdominal fat correlates with initial cardiovascular autonomic balance and fat tissue hormones: safety analysis
Source: F1000Res. 2015 Feb 20;4:49. [Version 1] doi: 10.12688/f1000research.5708.1 (PMC4431383; doi:10.12688/f1000research.5708.1)
Supplement: Data of non-contact radiofrequency-induced reduction of abdominal fat HRV — The heart rate variability data are provided. [file f1000research-4-6103-s0000.tgz › c514e8d5-5a3b-499c-97a4-23cbaf14948b_Non-contact_Radiofrequency-Induced_Reduction_of_Subcutaneous_Abdominal_Fat_HRV_DATA_-_final.csv]

		Subject No	1	2	3	4	5	6	7	8	9	10	11	12	13	14	15	16	17	18	19	20
__BASELINE
Int		1
Power	PowVLF1	VLF	162.03	192.09	157.01	33.15	92.56	409.29	280.76	171.61	122.47	170.76	79.43	340.23	39.12	23.94	295.49	154.55	344.19	13.15	323.3	83.35
Power	PowLF1	LF	325.4	352.38	562.5	20.5	183.7	307.8	129	143.3	337.7	86	241.5	146	116.2	155.4	108.3	432.8	479.1	35.3	668.8	94.7
Power	PowHF1	HF	249.15	579.52	678.45	14.6	96.26	658.68	458.13	443.35	458.58	267.81	297.12	543.52	70.27	190.6	197.45	479.71	1276.68	7.99	553.28	238.55
LN	LPowVLF1		5.1	5.3	5.1	3.5	4.5	6	5.6	5.1	4.8	5.1	4.4	5.8	3.7	3.2	5.7	5	5.8	2.6	5.8	4.4
	LPowLF1		5.8	5.9	6.3	3	5.2	5.7	4.9	5	5.8	4.5	5.5	5	4.8	5	4.7	6.1	6.2	3.6	6.5	4.6
	LPowHF1		5.5	6.4	6.5	2.7	4.6	6.5	6.1	6.1	6.1	5.6	5.7	6.3	4.3	5.3	5.3	6.2	7.2	2.1	6.3	5.5
PSD	PSDVLF1	VLF	10354.3	24745.79	10416.26	3869.9	5040.36	31182.9	26558.25	18792.51	13069.21	11157.64	10976.26	44246.07	2500.85	2053.41	17890.74	11760.15	24048.15	1535.74	27739.66	4791.51
PSD	PSDLF1	LF	11956.01	18372.37	17700.2	678.62	5710.53	9782.41	5969.1	4819.42	11767.09	2044.35	6411.16	7358.33	3823.3	7118.22	4676.35	16722	13958.41	1251.38	15858.35	3194.15
PSD	PSDHF1	HF	8106.49	15138.75	15549.91	284.63	1182.85	17021.81	7974.32	13219.89	10651.16	6863.38	6540.96	18561.46	2457.97	4236.1	4012.66	11856.12	25587.34	144.53	6258.11	4179.3
LN	LPSDVLF1		9.2	10.1	9.3	8.3	8.5	10.3	10.2	9.8	9.5	9.3	9.3	10.7	7.8	7.6	9.8	9.4	10.1	7.3	10.2	8.5
	LPSDLF1		9.4	9.8	9.8	6.5	8.7	9.2	8.7	8.5	9.4	7.6	8.8	8.9	8.2	8.9	8.5	9.7	9.5	7.1	9.7	8.1
	LPSDHF1		9	9.6	9.7	5.7	7.1	9.7	9	9.5	9.3	8.8	8.8	9.8	7.8	8.4	8.3	9.4	10.1	5	8.7	8.3
Freq.	FrVLF1	VLF	33.08	23.53	25.4	23.53	41.77	31.37	23.53	23.53	23.53	43.14	23.53	23.53	43.14	39.9	26.9	26.94	23.53	47.06	23.53	41.43
Freq.	FrLF1	LF	109.29	129.41	78.43	72.98	54.9	129.41	62.75	86.27	86.27	80.65	57.29	50.98	55.07	144.76	132.82	70.59	119.69	67.52	69.22	70.08
Freq.	FrHF1	HF	254.9	159.93	302.47	171.36	261.89	305.88	248.42	254.9	247.06	324.64	164.71	178.52	168.63	174.25	350.38	302.47	293.95	262.23	283.38	234.95
RatVLF/HF	VLF-HF1		0.6503	0.3316	0.2326	2.21	0.957	0.6194	0.6143	0.3848	0.2671	0.637	0.2672	0.6267	0.5593	0.1253	1.01	0.3228	0.2697	1.6	0.5896	0.3449
Rat.LF/HF	LF-HF1		1.61	0.6081	0.8321	1.1	1.98	0.4677	0.2815	0.3241	0.7372	0.3208	0.813	0.2682	1.1	0.8174	0.5499	0.9028	0.3762	4.69	1.87	0.3959
RatVLF/LF	VLF-LF1		0.4982	0.5457	0.2811	1.35	0.5038	1.14	2.1897	1.88	0.3627	1.92	0.3297	2.14	0.3441	0.1594	2.56	0.357	0.7338	0.3731	0.4881	0.8772
R-R	RR1	Inter	0.8245	0.8826	0.8843	0.7371	0.7953	1.0089	0.9191	0.8751	0.9127	0.7669	1.0314	0.7634	0.7041	0.7546	0.811	0.9365	0.9285	0.6604	1.1465	0.8883
MSSD	MSSD1		499.8	1789.4	2135.8	35.84	281.46	1930.47	1252.37	1778.09	1151.57	637.27	697.84	853.7	153.51	380.67	502.63	1392.87	3570.14	39.12	1883.32	455.25
CCVvlf	CCFvlf1		1.39	1.04	1.69	0.7811	1.97	2.0052	1.32	1.7	1.25	1.4	0.8641	2.63	0.8883	0.6484	2.1195	1.74	1.82	0.5492	1.81	1.0278
CCVlf	CCVlf1		2.1878	2.127	2.19	0.6139	1.41	1.9	1.58	1.81	2.013	1.92	1.68	1.29	1.08	1.18	1.34	2.14	2.75	0.9002	2.55	1.0954
CCVhf	CCVhf1		1.44	2.77	2.54	0.5087	1.36	2.38	2.89	2.61	2.63	2.134	1.12	3.05	1.05	1.96	1.26	2.86	3.83	0.428	2.0515	1.87
Rel.PVLF	RelPVLF1		22	17.9	11.23	48.98	24.85	29.75	32.35	22.63	13.33	32.55	12.85	33.04	17.34	6.47	49.14	14.48	16.39	23.28	20.92	20.1
Rel.P LF	RelPLF1		44.18	31.35	40.24	30.25	49.31	22.37	14.86	18.9	36.76	16.39	39.08	14.18	51.5	42	18.2	40.56	22.82	62.57	43.28	22.73
Rel.P HF	RelPHF1		33.83	51.56	48.53	20.77	25.84	47.88	52.79	58.47	49.91	51.05	48.07	52.78	31.15	51.53	32.84	44.96	60.79	14.14	35.8	57.26
Tot.Power	TotP1	P.	736.56	1124	1397.98	67.68	372.51	1375.8	867.88	758.29	918.79	524.56	618.08	1029.75	225.57	369.9	601.27	1067.09	2100.01	56.48	1545.35	416.58
LN	LTotP1		6.6	7	7.2	4.2	5.9	7.2	6.8	6.6	6.8	6.3	6.4	6.9	5.4	5.9	6.4	7	7.6	4	7.3	6
Int		2
Power	PowVLF2	VLF	325.26	353.72	235.94	95.52	156.46	546.15	383.59	137.89	120.23	126.26	37.41	98.76	42.02	91.73	16.36	1129.16	231.23	46.58	547.02	124.36
Power	PowLF2	LF	710.73	832.31	491.47	139.01	153.3	785.51	106.72	57.2	805.01	147.94	83.74	128.63	45.39	494.46	59.08	1108.17	279.64	196.19	679.27	160.85
Power	PowHF2	HF	210.09	123.18	60.85	25.7	28.4	73.68	25.66	25.27	383.35	69.93	7.82	155.08	10.11	298.03	31.31	711.77	118.12	59.8	454.07	156.43
LN	LPowVLF2		5.8	5.9	5.5	4.6	5.1	6.3	5.9	4.9	4.8	4.8	3.6	4.6	3.7	4.5	2.8	7	5.4	3.8	6.3	4.8
	LPowLF2		6.6	6.7	6.2	4.9	5	6.7	4.7	4	6.7	5	4.4	4.9	3.8	6.2	4.1	7	5.6	5.3	6.5	5.1
	LPowHF2		5.3	4.8	4.1	3.2	3.3	4.3	3.2	3.2	5.9	4.2	2.1	5	2.3	5.7	3.4	6.6	4.8	4.1	6.1	5.1
PSD	PSDVLF2	VLF	26495.85	30335.12	18379.78	7957.76	10497.66	46046.06	35136.24	9483.98	7899.61	6256.88	5056.78	5150.21	3464.65	5225.54	2490.7	81756.59	13491.58	7125.91	36871.9	6311.35
PSD	PSDLF2	LF	32970.33	34260.42	18666.97	5039.71	5040.79	25518.61	3049.56	2278.44	23944.51	7839.59	3794.44	4167.64	1786.51	9747.26	1612.05	48809.07	8349.78	5019.58	25182.73	4834.88
PSD	PSDHF2	HF	4255.73	2743.11	996.69	584.63	648.28	1353.45	351.01	677.48	9817.43	1696.13	204.27	4038.5	314.98	7320.71	867.58	19193.78	1851.97	1276.79	7419.26	4434.59
LN	LPSDVLF2		10.2	10.3	9.8	9	9.3	10.7	10.5	9.2	9	8.7	8.5	8.5	8.2	8.6	7.8	11.3	9.5	8.9	10.5	8.8
	LPSDLF2		10.4	10.4	9.8	8.5	8.5	10.1	8	7.7	10.1	9	8.2	8.3	7.5	9.2	7.4	10.8	9	8.5	10.1	8.5
	LPSDHF2		8.4	7.9	6.9	6.4	6.5	7.2	5.9	6.5	9.2	7.4	5.3	8.3	5.8	8.9	6.8	9.9	7.5	7.2	8.9	8.4
Freq.	FrVLF2	VLF	31.37	24.4	35.29	23.53	35.81	27.45	26.26	26.6	27.11	26.26	23.53	35.46	27.28	43.14	23.53	31.37	39.56	23.53	27.28	32.4
Freq.	FrLF2	LF	94.12	100.26	88.49	92.07	82.35	94.12	89.17	61.72	91.22	54.9	74.51	102.47	67.01	93.27	77.41	109.8	114.92	85.08	98.04	80.14
Freq.	FrHF2	HF	219.61	164.54	165.05	176.47	168.8	166.58	346.12	324.13	217.05	294.12	168.97	194.71	156.86	152.94	329.41	172.55	320.03	225.4	220.8	247.06
RatVLF/HF	VLF-HF2		1.7	2.72	3.04	3.7	5.82	7.35	15.0132	5.84	0.3211	1.03	4.59	0.6372	4.1682	0.3153	0.5464	1.84	1.09	0.7784	1.82	0.7951
Rat.LF/HF	LF-HF2		3.24	6.06	8.33	5.16	5.84	10.6	4.1629	2.24	2.1281	2.1227	10.41	0.8311	4.39	1.63	1.85	1.71	2.08	3.78	1.18	1.0284
RatVLF/LF	VLF-LF2		0.4593	0.4249	0.487	0.69	1.028	0.697	3.98	2.56	0.1498	0.8536	0.4469	0.7745	0.9245	0.1865	0.2831	1.02	0.8211	0.2373	0.8079	0.7728
R-R	RR2	Inter	0.7415	0.7602	0.7366	0.6361	0.6616	0.7557	0.7634	0.7787	0.843	0.7183	0.7274	0.6886	0.6363	0.7058	0.6242	0.6556	0.7528	0.6178	0.9942	0.8029
MSSD	MSSD2		512.25	590.08	298.18	65.45	106.87	244.98	104.02	319.74	931.57	167.51	34.4	255.51	30.67	472.05	85.92	1165.21	465.34	93.47	1625.5	291.85
CCVvlf	CCFvlf2		2.23	2.4	2.0854	1.66	1.06	3.0925	2.54	1.79	1.08	1.42	0.8409	1.31	1.0188	1.7	0.648	5.1254	2.0198	1.1047	2.26	1.9
CCVlf	CCVlf2		3.55	3.51	3.0098	1.36	1.14	3.88	1.32	0.97	3.59	1.32	1.81	1.69	1.0589	3.1506	1.15	5.0776	2.12	2.71	2.16	1.97
CCVhf	CCVhf2		1.49	1	1.0591	0.797	0.8003	1.13	0.66	0.645	2.27	1.1641	0.3844	1.84	0.4997	2.6	0.8965	4.0693	1.37	1.16	2.14	1.78
Rel.PVLF	RelPVLF2		26.1	27.2	29.93	36.71	46.32	38.86	74.34	62.58	9.19	36.69	29.1	25.82	43.09	10.37	15.32	38.29	36.76	15.4	32.55	28.16
REL	RelPLF2	LF	57.04	63.57	62.35	53.42	45.38	55.89	20.68	25.96	61.52	42.99	64.93	33.63	46.55	55.92	55.35	37.58	44.46	64.84	40.42	36.42
REL	RelPHF2	HF	16.86	9.41	7.72	9.88	8.3	5.24	4.97	11.47	29.29	20.32	6.6	40.55	10.37	33.71	29.33	24.14	18.78	19.76	27.2	35.42
Tot.Power	TotP2	P.	1246.08	1309.21	788.26	260.24	337.8	1405.34	515.97	220.35	1308.59	344.13	128.97	382.47	97.52	884.22	106.75	2949.1	628.99	302.57	1680.36	441.63
LN	LTotP2		7.1	7.2	6.7	5.6	5.8	7.2	6.2	5.4	7.2	5.8	4.9	5.9	4.6	6.8	4.7	8	6.4	5.7	7.4	6.1
CumulParameters
BASELINE	PowerVLF12		487.3	545.8	393	128.7	249	955.4	664.4	309.5	242.7	297	116.8	439	81.1	115.7	311.9	1283.7	575.4	59.7	870.3	207.7
	PowerLF12		1036.1	1184.7	1054	159.5	337	1093.3	235.7	200.5	1142.7	233.9	325.3	274.6	161.6	649.8	167.4	1541	758.8	231.5	1348	255.5
	PowerHF12		459.2	702.7	739.3	40.3	124.7	732.4	483.8	468.6	841.9	337.7	304.9	698.6	80.4	488.6	228.8	1191.5	1394.8	67.8	1007.4	395
	TotVLFLF12		1523.4	1730.5	1446.9	288.2	586	2048.8	900.1	510	1385.4	531	442.1	713.6	242.7	765.5	479.3	2824.7	1334.2	291.3	2218.4	463.3
	TotVLFHF12		946.5	1248.5	1132.3	169	373.7	1687.8	1148.1	778.1	1084.6	634.8	421.8	1137.6	161.5	604.3	540.6	2475.2	1970.2	127.5	1877.7	602.7
	TotLFHF12		1495.4	1887.4	1793.3	199.8	461.6	1825.7	719.5	669.2	1984.7	571.7	630.2	973.2	242	1138.5	396.2	2732.5	2153.6	299.3	2355.4	650.5
	TotPow12		1982.6	2433.2	2186.2	327.9	710.3	2781.1	1383.9	978.6	2227.4	868.7	747.1	1412.2	323.1	1254.1	708	4016.2	2729	359.1	3225.7	858.2
LN	LPowVLF12		6.2	6.3	6	4.9	5.5	6.9	6.5	5.7	5.5	5.7	4.8	6.1	4.4	4.8	5.7	7.2	6.4	4.1	6.8	5.3
	LPowLF12		6.9	7.1	7	5.1	5.8	7	5.5	5.3	7	5.5	5.8	5.6	5.1	6.5	5.1	7.3	6.6	5.4	7.2	5.5
	LPowHF12		6.1	6.6	6.6	3.7	4.8	6.6	6.2	6.1	6.7	5.8	5.7	6.5	4.4	6.2	5.4	7.1	7.2	4.2	6.9	6
	LTotVLFLF12		7.3	7.5	7.3	5.7	6.4	7.6	6.8	6.2	7.2	6.3	6.1	6.6	5.5	6.6	6.2	7.9	7.2	5.7	7.7	6.1
	LTotVLFHF12		6.9	7.1	7	5.1	5.9	7.4	7	6.7	7	6.5	6	7	5.1	6.4	6.3	7.8	7.6	4.8	7.5	6.4
	LTotLFHF12		7.3	7.5	7.5	5.3	6.1	7.5	6.6	6.5	7.6	6.3	6.4	6.9	5.5	7	6	7.9	7.7	5.7	7.8	6.5
	LTotPow12		7.6	7.8	7.7	5.8	6.6	7.9	7.2	6.9	7.7	6.8	6.6	7.3	5.8	7.1	6.6	8.3	7.9	5.9	8.1	6.8
__ACUTE AFTER
Int		1
Power	PowVLF1	VLF	215.64	223.51	92.4	45.05	161.32	304.02	88.45	40.62	173.3	632.84	195.19	187.91	59.35	32.73	128.06	581.7	258.49	22.41	312.31	40.17
Power	PowLF1	LF	528.33	206.33	413.94	22.39	254.28	304.4	88.39	59.5	537.35	284.48	525.41	331.09	159.08	188.67	157.19	1010.37	204.74	72.59	576.69	23.1
Power	PowHF1	HF	327.39	236.97	220.52	7.98	168.87	268.51	43.98	9.4	459.56	237.9	265.64	598.96	113.45	237.39	155.93	563.91	734.94	17.42	831.63	209.75
LN	LPowVLF1		5.4	5.4	4.5	3.8	5.1	5.7	4.5	3.7	5.2	6.5	5.3	5.2	4.1	3.5	4.9	6.4	5.6	3.1	5.7	3.7
	LPowLF1		6.3	5.3	6	3.1	5.5	5.7	4.5	4.1	6.3	5.7	6.3	5.8	5.1	5.2	5.1	6.9	5.3	4.3	6.4	3.1
	LPowHF1		5.8	5.5	5.4	2.1	5.1	5.6	3.8	2.2	6.1	5.5	5.6	6.4	4.7	5.5	5	6.3	6.6	2.9	6.7	5.3
PSD	PSDVLF1	VLF	13577.57	12723.49	8629.81	2909.36	8804.63	17458.88	5784.85	2283.5	11211.36	42470.7	20515.05	12857.64	3678.16	2268.89	12925.55	31125.81	14450.77	2596.01	26024.14	2692.54
PSD	PSDLF1	LF	18150.05	8833.03	13969.98	1007.23	6738.21	8748.92	3421.59	3264.96	23131.81	10316.88	17835.89	13909.5	6020.84	4669.47	5855.89	58854.64	7163.94	2293.85	17972.74	1168.22
PSD	PSDHF1	HF	4997	9771.96	5618.48	101.54	2379.62	7919.18	1601.49	182.62	8449.25	5396.72	5273.87	23874.03	3503.41	5693.65	5076.34	8737.57	15083.05	357.55	14432.69	6547.12
LN	LPSDVLF1		9.5	9.5	9.1	8	9.1	9.8	8.7	7.7	9.3	10.7	9.9	9.5	8.2	7.7	9.5	10.3	9.6	7.9	10.2	7.9
	LPSDLF1		9.8	9.1	9.5	6.9	8.8	9.1	8.1	8.1	10	9.2	9.8	9.5	8.7	8.4	8.7	11	8.9	7.7	9.8	7.1
	LPSDHF1		8.5	9.2	8.6	4.6	7.8	9	7.4	5.2	9	8.6	8.6	10.1	8.2	8.6	8.5	9.1	9.6	5.9	9.6	8.8
Freq.	FrVLF1	VLF	24.38	33.76	28.64	31.37	38.53	32.4	30.18	23.53	29.67	25.6	23.53	25.23	47.06	29.33	24.38	32.91	32.57	24.38	31.37	32.57
Freq.	FrLF1	LF	74.51	142.88	68.54	61.89	78.26	68.37	58.82	50.98	86.27	58.82	145.1	143.22	52.17	68.37	94.12	54.9	121.57	119.01	78.43	145.1
Freq.	FrHF1	HF	200.85	161.64	282.35	210.4	202.73	327.02	354.65	196.42	237.51	270.59	186.7	176.47	156.86	258.82	313.73	192.5	289.17	171.87	248.59	164.71
RatVLF/HF	VLF-HF1		0.658	0.9433	0.4189	5.6	0.9634	1.1305	2.0104	4.87	0.3782	2.94	0.7344	0.3138	0.5246	0.1378	0.8206	1.0314	0.357	1.1	0.3755	0.1911
Rat.LF/HF	LF-HF1		1.37	0.8714	1.97	2.49	1.6	1.1354	2.0088	6.82	1.1668	1.3	1.83	0.5528	1.83	0.7938	0.9926	1.2	0.284	4.1871	0.6935	0.1092
RatVLF/LF	VLF-LF1		0.4079	1.0853	0.2261	1.52	0.6404	1.0168	1.0626	0.683	0.33	2.71	0.3728	0.5703	0.3736	0.1744	0.8409	0.5751	1.22	0.3105	0.5417	1.8
R-R	RR1	Inter	0.8186	0.8248	0.7742	0.772	0.8257	0.9384	0.7925	0.8048	0.9029	0.8029	0.9972	0.8347	0.7208	0.7654	0.793	0.9423	0.8806	0.6297	1.0788	0.8548
MSSD	MSSD1		670.72	536.2	604.95	51.21	450.34	920.23	214.7	36.31	1157.39	673.37	712.32	1095.53	268.51	523.54	335.5	1537.56	1905.37	57.84	2849.96	302.51
CCVvlf	CCFvlf1		1.39	1.26	1.16	0.8695	1.83	1.82	1.1868	0.7919	1.8	3.1331	1.11	1.22	1.0688	0.7475	1.7	2.96	1.58	0.7517	1.82	0.7415
CCVlf	CCVlf1		2.8	1.156	2.8	0.613	1.13	1.93	1.1864	0.9585	2.73	2.1007	2.87	2.1799	1.98	1.47	1.1	3.33	1.49	1.31	2.61	0.5612
CCVhf	CCVhf1		2.04	1.64	1.81	0.3658	1.39	1.63	0.8368	0.3737	2.43	1.1	1.45	2.2	1.77	2.0131	1.46	2.01	3.078	0.6628	2.33	1.44
Rel.PVLF	RelPVLF1		20.13	33.52	12.71	59.74	27.6	34.67	40.06	37.21	14.81	54.78	19.79	16.81	17.88	7.13	29.3	26.98	21.57	19.93	18.15	14.72
REL	RelPLF1	LF	49.31	30.94	56.95	29.69	43.51	34.71	40.03	54.51	45.92	24.63	53.27	29.62	47.93	41.12	35.63	46.86	17.9	64.58	33.52	8.43
REL	RelPHF1	HF	30.56	35.54	30.34	10.57	28.89	30.62	19.92	8.29	39.27	20.59	26.93	53.58	34.18	51.74	35.34	26.16	61.34	15.49	48.33	76.85
Tot.Power	TotP1	P.	1071.35	666.81	726.86	75.42	584.47	876.93	220.82	109.16	1170.21	1155.23	986.25	1117.96	331.88	458.78	441.19	2155.98	1198.18	112.42	1720.63	272.93
LN	LTotP1		7	6.5	6.6	4.3	6.4	6.8	5.4	4.7	7.1	7.1	6.9	7	5.8	6.1	6.1	7.7	7.1	4.7	7.5	5.6
Int		2
Power	PowVLF2	VLF	411.72	109.16	431.71	16.34	237.86	325.19	944.96	62.32	282.49	259.94	35.01	523.27	9.37	9.11	80.11	487.04	52.89	17.32	614.67	81.89
Power	PowLF2	LF	700.85	1021.59	1033.99	88.41	466.72	1613.2	243.35	111.58	2181	397.66	66.22	905.14	165.25	61.39	423.72	874.71	253.25	47.36	513.17	413.12
Power	PowHF2	HF	159.27	188.17	34.57	28.78	48.58	87.51	59.23	3.3	301.34	76.85	19.67	677.14	11.56	71.39	49.92	232.73	145.6	24.73	293.16	86.1
LN	LPowVLF2		6	4.7	6.1	2.8	5.5	5.8	6.9	4.1	5.6	5.6	3.6	6.3	2.2	2.2	4.4	6.2	4	2.9	6.4	4.4
	LPowLF2		6.6	6.9	6.9	4.5	6.1	7.4	5.5	4.7	7.7	6	4.2	6.8	5.1	4.1	6	6.8	5.5	3.9	6.2	6
	LPowHF2		5.1	5.2	3.5	3.4	3.9	4.5	4.1	1.2	5.7	4.3	3	6.5	2.4	4.3	3.9	5.4	5	3.2	5.7	4.5
PSD	PSDVLF2	VLF	35540.73	9635.91	25796.86	1740.16	23076.42	33506.92	97801.44	5376.3	24222.69	15856.84	3826.49	38400.81	1261.06	734.87	10152.54	33400.26	3530.71	1389.62	53913.4	8374.27
PSD	PSDLF2	LF	30076.76	24211.48	29210.44	2281.99	12058.43	65374.32	11734.17	5084.31	71446.69	17228.06	1936.72	26109.83	8664.03	2001.28	18439	28591.69	9418.65	1249.62	11827.02	16442
PSD	PSDHF2	HF	2471.81	5475.07	500.71	548.18	1494.46	2829.08	1549.26	61.22	5836.27	1303.59	656.99	9702.08	283.41	2905.61	945.56	6636.46	3581.04	690.08	3837.82	1741.56
LN	LPSDVLF2		10.5	9.2	10.2	7.5	10	10.4	11.5	8.6	10.1	9.7	8.2	10.6	7.1	6.6	9.2	10.4	8.2	7.2	10.9	9
	LPSDLF2		10.3	10.1	10.3	7.7	9.4	11.1	9.4	8.5	11.2	9.8	7.6	10.2	9.1	7.6	9.8	10.3	9.2	7.1	9.4	9.7
	LPSDHF2		7.8	8.6	6.2	6.3	7.3	7.9	7.3	4.1	8.7	7.2	6.5	9.2	5.6	8	6.9	8.8	8.2	6.5	8.3	7.5
Freq.	FrVLF2	VLF	31.37	33.76	43.14	26.6	23.53	47.06	31.37	23.53	46.04	43.48	23.53	23.53	23.53	27.79	23.53	39.56	45.35	26.26	23.53	46.04
Freq.	FrLF2	LF	89.17	99.57	85.42	90.2	91.22	52.69	62.75	74.17	56.1	50.98	88.15	54.9	82.35	81.16	74.68	90.54	54.9	69.91	101.96	82.35
Freq.	FrHF2	HF	187.04	152.94	200.34	188.41	152.94	176.81	196.08	190.79	181.59	289.86	162.15	166.24	162.32	254.9	178.86	223.53	301.96	164.54	191.47	239.22
RatVLF/HF	VLF-HF2		2.45	0.5837	12.79	0.5648	4.54	3.9	16.0207	19.543	0.9369	3.73	1.38	0.7741	0.8205	0.1305	1.6	2.078	0.3636	0.7011	2.1019	0.97
Rat.LF/HF	LF-HF2		4.53	5.58	29.9616	3.0437	9.02	18.426	4.1124	34.4949	7.28	5.68	3.97	1.66	14.3135	0.8649	8.19	3.52	1.97	1.39	1.89	4.68
RatVLF/LF	VLF-LF2		0.5872	0.1069	0.4177	0.1909	0.522	0.2026	3.4	0.5648	0.1329	0.6536	0.513	0.5794	0.0582	0.1419	0.191	0.5531	0.2095	0.3752	1.23	0.1977
R-R	RR2	Inter	0.721	0.6676	0.6515	0.6819	0.679	0.7053	0.6987	0.7343	0.8041	0.7596	0.7284	0.7263	0.6417	0.6576	0.5838	0.769	0.7812	0.6615	0.8357	0.7356
MSSD	MSSD2		415.46	492.9	214.98	224.22	154.96	317.28	121.03	29.41	1142.87	276.3	44.52	1352.32	56.33	115	73.98	511.82	415.38	41.47	736.1	192.94
CCVvlf	CCFvlf2		2.43	1.49	3.189	0.5927	2.13	2.67	4.95	1.0751	2.0903	2.1224	0.8124	3.1495	0.4771	0.4591	1.33	2.99	0.931	0.6292	2.67	1.02
CCVlf	CCVlf2		3.18	4.74	4.53	1.88	3.1816	5.45	2.26	1.85	5.8	2.51	1.1172	4.1422	2.0033	1.16	3.62	3.6	2.037	1.0404	2.07	2.31
CCVhf	CCVhf2		1.04	2.05	0.9024	0.7867	1.0265	1.63	1.1014	0.2473	2.1589	1.154	0.6089	3.27	0.5298	1.49	1.03	1.38	1.45	0.7519	2.0488	1.14
Rel.PVLF	RelPVLF2		32.37	8.28	28.78	12.23	31.58	16.5	75.75	35.17	10.22	35.39	28.96	24.85	5.3	6.42	14.47	30.55	11.71	19.37	43.26	14.9
REL	RelPLF2	LF	55.11	77.46	68.92	66.21	61.97	79.63	19.51	62.97	78.88	54.14	54.77	42.99	88.76	43.26	76.52	54.86	56.06	52.97	36.11	71.09
REL	RelPHF2	HF	12.52	14.27	2.3	21.56	6.45	4.32	4.75	1.86	10.9	1.46	16.27	32.16	6.21	50.31	9.1	14.6	32.23	27.66	20.63	14.82
Tot.Power	TotP2	P.	1271.84	1318.92	1500.27	133.53	753.17	2025.9	1247.54	177.19	2764.83	734.45	120.9	2105.55	186.18	141.89	553.75	1594.47	451.74	89.41	1421	581.12
LN	LTotP2		7.1	7.2	7.3	4.9	6.6	7.6	7.1	5.2	7.9	6.6	4.8	7.7	5.2	5	6.3	7.4	6.1	4.5	7.3	6.4
CumulParameters
ACUTE	PowVLF12		627.4	332.7	524.1	61.4	399.2	629.2	1033.4	102.9	455.8	892.8	230.2	711.2	68.7	41.8	208.2	1068.7	311.4	39.7	927	122.1
AFTER	PowLF12		1229.2	1227.9	1447.9	110.8	721	1917.6	331.7	171.1	2718.4	682.1	591.6	1236.2	324.3	250.1	580.9	1885.1	458	120	1089.9	436.2
	PowHF12		486.7	425.1	255.1	36.8	217.5	356	103.2	12.7	760.9	314.8	285.3	1276.1	125	308.8	205.9	796.6	880.5	42.2	1124.8	295.9
	TotVLFLF12		1856.5	1560.6	1972	172.2	1120.2	2546.8	1365.2	274	3174.1	1574.9	821.8	1947.4	393.1	291.9	789.1	2953.8	769.4	159.7	2016.8	558.3
	TotVLFHF12		1114	757.8	779.2	98.2	616.6	985.2	1136.6	115.6	1216.7	1207.5	515.5	1987.3	193.7	350.6	414	1865.4	1191.9	81.9	2051.8	417.9
	TotLFHF12		1715.8	1653.1	1703	147.6	938.5	2273.6	435	183.8	3479.3	996.9	876.9	2512.3	449.3	558.8	786.8	2681.7	1338.5	162.1	2214.7	732.1
	TotPow12		2343.2	1985.7	2227.1	209	1337.6	2902.8	1468.4	286.4	3935	1889.7	1107.2	3223.5	518.1	600.7	994.9	3750.5	1649.9	201.8	3141.6	854.1
LN	LPowVLF12		6.4	5.8	6.3	4.1	6	6.4	6.9	4.6	6.1	6.8	5.4	6.6	4.2	3.7	5.3	7	5.7	3.7	6.8	4.8
	LPowLF12		7.1	7.1	7.3	4.7	6.6	7.6	5.8	5.1	7.9	6.5	6.4	7.1	5.8	5.5	6.4	7.5	6.1	4.8	7	6.1
	LPowHF12		6.2	6.1	5.5	3.6	5.4	5.9	4.6	2.5	6.6	5.8	5.7	7.2	4.8	5.7	5.3	6.7	6.8	3.7	7	5.7
	LTotVLFLF12		7.5	7.4	7.6	5.1	7	7.8	7.2	5.6	8.1	7.4	6.7	7.6	6	5.7	6.7	8	6.6	5.1	7.6	6.3
	LTotVLFHF12		7	6.6	6.7	4.6	6.4	6.9	7	4.8	7.1	7.1	6.2	7.6	5.3	5.9	6	7.5	7.1	4.4	7.6	6
	LTotLFHF12		7.4	7.4	7.4	5	6.8	7.7	6.1	5.2	8.2	6.9	6.8	7.8	6.1	6.3	6.7	7.9	7.2	5.1	7.7	6.6
__SUSTAINED AFTER
Int		1
Power	PowVLF1	VLF	330.72	231.74	346.08	48.02	115	392.7	381.46	118.19	226.64		70.58	137.85	147.93	31.65	32.96	135.87	184.34	6.13	269.62	22.89
Power	PowLF1	LF	327.8	414.86	629.47	47.22	131.84	394.19	237.64	102.02	409.97		112.61	106.27	458.14	71.05	69.39	145.04	347.74	154.26	826.1	60.86
Power	PowHF1	HF	219.45	2236.65	778.69	64.14	120.17	854.26	198.55	916.65	1119.48		167.24	124.87	242.49	91.42	50.93	716.33	619.85	65.96	872.04	188.51
LN	LPowVLF1		5.8	5.4	5.8	3.9	4.7	6	5.9	4.8	5.4		4.3	4.9	5	3.5	3.5	4.9	5.2	1.8	5.6	3.1
	LPowLF1		5.8	6	6.4	3.9	4.9	6	5.5	4.6	6		4.7	4.7	6.1	4.3	4.2	5	5.9	5	6.7	4.1
	LPowHF1		5.4	7.7	6.7	4.2	4.8	6.8	5.3	6.8	7		5.1	4.8	5.5	4.5	3.9	6.6	6.4	4.2	6.8	5.2
PSD	PSDVLF1	VLF	18012.51	24004.33	27160.21	4585.61	7352.54	43224.93	20560.31	8767.23	12546.6		5811.93	13991.45	9169.24	3583.79	2405.77	15372.76	11120.46	890.02	19097.48	1704.73
PSD	PSDLF1	LF	7294.47	12178.71	22840.04	1569.76	4681.23	14032.09	8069.27	3485.4	12189.82		5798.32	3126.37	15856.45	1717.03	2525.13	5740.26	10400.96	5724.35	20963.62	2541.15
PSD	PSDHF1	HF	4118.93	51417.06	21368.66	1264.56	2391.12	24355.78	2477.25	18214.8	19203.48		2597.12	2755.55	3668.56	2247.41	719.34	15610.74	9534.25	2268.68	15016.08	6102.24
LN	LPSDVLF1		9.8	10.1	10.2	8.4	8.9	10.7	9.9	9.1	9.4		8.7	9.5	9.1	8.2	7.8	9.6	9.3	6.8	9.9	7.4
	LPSDLF1		8.9	9.4	10	7.4	8.5	9.5	9	8.2	9.4		8.7	8	9.7	7.4	7.8	8.7	9.2	8.7	10	7.8
	LPSDHF1		8.3	10.8	10	7.1	7.8	10.1	7.8	9.8	9.9		7.9	7.9	8.2	7.7	6.6	9.7	9.2	7.7	9.6	8.7
Freq.	FrVLF1	VLF	35.98	23.53	25.23	31.37	27.45	23.53	26.6	23.53	42.11		28.99	39.22	40.58	23.53	27.45	23.53	31.37	23.7	34.78	31.37
Freq.	FrLF1	LF	75.7	99.91	90.2	113.73	57.8	70.59	53.03	57.46	76.39		66.67	76.04	81.84	68.54	90.2	92.75	118.16	125.49	77.24	149.02
Freq.	FrHF1	HF	238.53	210.06	271.1	259.85	254.9	306.56	297.7	216.88	291.39		225.58	188.75	288.66	292.58	237	250.98	271.1	165.39	293.61	176.47
RatVLF/HF	VLF-HF1		1.45	0.1039	0.4456	0.748	0.96	0.4597	1.21	0.1292	0.2025		0.4195	1.1042	0.6116	0.3462	0.6563	0.1899	0.2972	0.0933	0.3094	0.1213
Rat.LF/HF	LF-HF1		1.89	0.1855	0.811	0.7367	1.1037	0.4614	1.42	0.1114	0.367		0.6733	0.8536	1.11	0.7768	1.83	0.2026	0.5639	2.26	0.948	0.3223
RatVLF/LF	VLF-LF1		1.0061	0.5593	0.55	1.0184	0.8766	1.0019	1.28	1.1469	0.5693		0.6204	1.84	0.3242	0.4471	0.5034	0.9362	0.5337	0.0395	0.3318	0.3803
R-R	RR1	Inter	0.7911	1.0925	0.8289	0.8651	0.6772	1.0323	0.925	0.9305	1.0452		1.0505	0.777	0.8404	0.8553	0.7361	1.0329	0.8877	0.5947	1.0925	0.8709
MSSD	MSSD1		456.09	9252.58	2300.88	219.39	357.85	2514.08	797.06	4149.43	3480.99		459.53	298.79	703.8	226.44	108.51	2111.05	1437.64	94.07	2999.66	261.58
CCVvlf	CCFvlf1		2.88	1.35	2.44	0.8011	1.36	1.97	2.1115	1.1683	1.03		0.7997	1.11	1.72	0.6577	0.7799	1.1285	1.95	0.4164	1.3	0.5494
CCVlf	CCVlf1		2.87	1.44	3.0269	0.7943	1.55	1.34	1.66	1.0854	1.71		1.0102	1.68	2.68	0.9855	1.1317	1.166	2.1007	2.0884	2.09	0.8958
CCVhf	CCVhf1		1.26	4.9	3.66	0.9258	1.88	2.14	1.34	3.36	3.11		1.1	1.82	1.28	1.1179	0.9695	2.12	2.47	1.56	2.31	1.64
Rel.PVLF	RelPVLF1		37.67	8.4	19.73	30.13	31.33	23.93	46.65	10.4	12.91		20.14	37.36	17.43	16.3	21.5	13.62	16	2.71	13.7	8.41
REL	RelPLF1	LF	37.34	14.39	35.88	29.63	35.92	24.2	29.6	8.97	23.35		32.14	28.8	53.99	36.6	45.27	14.54	30.19	68.15	41.98	22.35
REL	RelPHF1	HF	25	77.57	44.39	40.24	32.74	52.05	24.28	80.63	63.75		47.72	33.84	28.58	47.1	33.23	71.83	53.81	29.14	44.32	69.24
Tot.Power	TotP1	P.	877.97	2883.25	1754.23	159.38	367.01	1641.15	817.65	1136.85	1756.09		350.43	369	848.56	194.12	153.28	997.24	1151.92	226.35	1967.77	272.27
LN	LTotP1		6.8	8	7.5	5.1	5.9	7.4	6.7	7	7.5		5.9	5.9	6.7	5.3	5	6.9	7	5.4	7.6	5.6
Int		2
Power	PowVLF2	VLF	571.08	1066.75	407.97	45.59	36.77	429.43	138.38	142.77	2291.8		71.93	53.17	135.6	25.75	46.12	1285.85	100.53	19.46	162.28	41.69
Power	PowLF2	LF	500.66	774.24	484.25	160.3	285.61	769.04	83.41	82.53	1442.97		100.35	63.8	62.52	126.99	460.81	633.83	117.34	175.82	366.2	87.36
Power	PowHF2	HF	182.21	141.65	315.72	32.42	64.07	34.43	19.74	365.29	622.36		35.09	222.3	51.47	92.28	62.66	193.4	91.48	16.54	626.95	97.03
	LPowVLF2		6.3	7	6	3.8	3.6	6.1	4.9	5	7.7		4.3	4	4.9	3.2	3.8	7.2	4.6	3	5.1	3.7
	LPowLF2		6.2	6.7	6.2	5.1	5.7	6.6	4.4	4.4	7.3		4.6	4.2	4.1	4.8	6.1	6.5	4.8	5.2	5.9	4.5
	LPowHF2		5.2	5	5.8	3.5	4.2	3.5	3	5.9	6.4		3.6	5.4	3.9	4.5	4.1	5.3	4.5	2.8	6.4	4.6
PSD	PSDVLF2	VLF	42323.73	81798	25396.82	3857.81	3121.5	23177.09	8460.56	11241.57	223449.71		5919.04	4381.49	8676.48	3668.09	4652.44	79604.03	6646.28	1630.88	13265.38	3103.48
PSD	PSDLF2	LF	17099.82	19739.9	15772.62	5558.57	6718.76	21253.49	4378.69	3146.3	41236.9		4503.88	2337.78	1644.38	3557.61	15283.22	24035.16	3389.37	5329.44	10627.36	4673.33
PSD	PSDHF2	HF	4070.48	2870.55	4299.14	865.86	2206.74	781.43	489.35	15322.78	17056.75		688	4558.59	997.57	2277.92	2141.59	4770.4	1562.27	299.36	13784.71	1580.5
LN	LPSDVLF2		10.7	11.3	10.1	8.3	8	10.1	9	9.3	12.3		8.7	8.4	9.1	8.2	8.4	11.3	8.8	7.4	9.5	8
	LPSDLF2		9.7	9.9	9.7	8.6	8.8	10	8.4	8.1	10.6		8.4	7.8	7.4	8.2	9.6	10.1	8.1	8.6	9.3	8.4
	LPSDHF2		8.3	8	8.4	6.8	7.7	6.7	6.2	9.6	9.7		6.5	8.4	6.9	7.7	7.7	8.5	7.4	5.7	9.5	7.4
Freq.	FrVLF2	VLF	26.26	39.22	35.29	27.45	42.97	30.86	30.69	27.96	27.45		29.67	35.29	33.25	23.53	23.53	25.75	29.84	40.92	35.29	31.1
Freq.	FrLF2	LF	51.49	97.02	70.93	75.7	113.73	86.45	53.37	70.25	86.79		82.35	90.2	95.99	94.12	68.37	62.23	105.88	81.33	58.99	90.2
Freq.	FrHF2	HF	196.93	317.65	177.15	159.08	152.94	176.81	329.41	309.8	192.16		194.88	257.8	164.71	282.69	152.94	243.14	246.55	190.45	300.77	223.36
RatVLF/HF	VLF-HF2		3.129	7.04	1.66	1.96	0.5676	12.11	6.6	0.3922	3.09		2.0517	0.24	2.34	0.2793	0.7256	6.98	1.1067	1.47	0.2598	0.4321
Rat.LF/HF	LF-HF2		2.52	5.79	1.84	5.0753	4.82	22.2	4.01	0.2254	2.09		2.42	0.2877	1.54	1.7	7.14	3.38	1.93	10.21	0.5855	0.9047
RatVLF/LF	VLF-LF2		1.1629	1.19	0.8472	0.2831	0.1273	0.56	2.0184	1.42	1.28		0.7188	0.8316	2.1786	0.2027	0.0993	2.047	0.8778	0.1109	0.4408	0.477
R-R	RR2	Inter	0.7159	0.8238	0.7128	0.7491	0.5125	0.7372	0.7349	0.808	0.8849		0.8426	0.8897	0.7651	0.7952	0.5971	0.7797	0.7569	0.5035	1.037	0.8221
MSSD	MSSD2		349.86	618.02	1028.69	158.36	177.42	257.9	111.72	1988.35	1484.28		93.58	500.56	148.03	262.85	107.27	483.55	239.21	40.31	2406.69	167.95
CCVvlf	CCFvlf2		3.79	3.47	2.36	0.9014	1.1833	2.08	1.08	1.87	5.02		1.0065	0.8196	1.2	0.6382	1.1373	4.88	1.46	0.8761	1.84	0.7854
CCVlf	CCVlf2		3.1253	3.77	3.0871	1.02	3.77	3.15	1.28	1.1243	4.29		1.1888	0.8977	1.0335	1.72	3.49	3.88	1.11	2.36	1.54	1.1369
CCVhf	CCVhf2		1.55	1.47	2.27	0.7601	1.18	0.795	0.6045	2.53	2.93		0.703	1.57	0.9377	1.81	1.56	1.35	1.36	0.8078	2.46	1.82
Rel.PVLF	RelPVLF2		45.54	53.8	33.77	19.13	9.52	34.83	57.29	24.17	52.6		34.69	15.67	54.33	10.51	8.1	60.85	32.5	9.19	14.4	18.44
REL	RelPLF2	LF	39.93	39.05	40.09	67.27	73.91	62.38	34.53	13.97	33.12		48.39	18.8	25.5	51.83	80.9	30	37.93	83	31.69	38.64
REL	RelPHF2	HF	14.53	7.14	26.14	13.6	16.58	2.79	8.17	61.85	14.28		16.92	65.52	20.62	37.66	11	9.15	29.57	7.81	54.26	42.92
Tot.Power	TotP2	P.	1253.95	1982.64	1207.94	238.31	386.45	1232.9	241.52	590.6	4357.13		207.38	339.27	249.59	245.03	569.59	2113.08	309.34	211.82	1155.42	226.08
LN	LTotP2		7.1	7.6	7.1	5.5	6	7.1	5.5	6.4	8.4		5.3	5.8	5.5	5.5	6.3	7.7	5.7	5.4	7.1	5.4
CumulParameters
SUSTAINED	PowVLF12		901.8	1298.5	754.1	93.6	151.8	822.1	519.8	261	2518.4		142.5	191	283.5	57.4	79.1	1421.7	284.9	25.6	431.9	64.6
	PowLF12		828.5	1189.1	1113.7	207.5	417.5	1163.2	321.1	184.6	1852.9		213	170.1	520.7	198	530.2	778.9	465.1	330.1	1192.3	148.2
	PowHF12		401.7	2378.3	1094.4	96.6	184.2	888.7	218.3	1281.9	1741.8		202.3	347.2	294	183.7	113.6	909.7	711.3	82.5	1499	285.5
	TotVLFLF12		1730.3	2487.6	1867.8	301.1	569.2	1985.4	840.9	445.5	4371.4		355.5	361.1	804.2	255.4	609.3	2200.6	750	355.7	1624.2	212.8
	TotVLFHF12		1303.5	3676.8	1848.5	190.2	336	1710.8	738.1	1542.9	4260.3		344.8	538.2	577.5	241.1	192.7	2331.5	996.2	108.1	1930.9	350.1
	TotLFHF12		1230.1	3567.4	2208.1	304.1	601.7	2051.9	539.3	1466.5	3594.8		415.3	517.2	814.6	381.7	643.8	1688.6	1176.4	412.6	2691.3	433.8
	TotPow12		2131.9	4865.9	2962.2	397.7	753.5	2874.1	1059.2	1727.5	6113.2		557.8	708.3	1098.2	439.2	722.9	3110.3	1461.3	438.2	3123.2	498.4
LN	LPowVLF12		6.8	7.2	6.6	4.5	5	6.7	6.3	5.6	7.8		5	5.3	5.6	4.1	4.4	7.3	5.7	3.2	6.1	4.2
	LPowLF12		6.7	7.1	7	5.3	6	7.1	5.8	5.2	7.5		5.4	5.1	6.3	5.3	6.3	6.7	6.1	5.8	7.1	5
	LPowHF12		6	7.8	7	4.6	5.2	6.8	5.4	7.2	7.5		5.3	5.8	5.7	5.2	4.7	6.8	6.6	4.4	7.3	5.7
	LTotVLFLF12		7.5	7.8	7.5	5.7	6.3	7.6	6.7	6.1	8.4		5.9	5.9	6.7	5.5	6.4	7.7	6.6	5.9	7.4	5.4
	LTotVLFHF12		7.2	8.2	7.5	5.2	5.8	7.4	6.6	7.3	8.4		5.8	6.3	6.4	5.5	5.3	7.8	6.9	4.7	7.6	5.9
	LTotLFHF12		7.1	8.2	7.7	5.7	6.4	7.6	6.3	7.3	8.2		6	6.2	6.7	5.9	6.5	7.4	7.1	6	7.9	6.1
